# Supplementary material for: Use of DOOR and Win-Ratio Analysis in a Secondary Evaluation of a Histoplasmosis Clinical Trial
Source: Open Forum Infect Dis. 2026 Feb 26;13(3):ofag089. doi: 10.1093/ofid/ofag089 (PMC12994473; doi:10.1093/ofid/ofag089)
Supplement: ofag089_Supplementary_Data [file ofag089_supplementary_data.zip]

Archive with 2 entries (2 files):
- Supp Figure 1 copy.eps
- supplement 1501.doc
